# Supplementary material for: Changes in the Dog’s and Cat’s Behaviors, as Reported by the Owners, before and during the Lockdown in China
Source: Animals (Basel). 2022 Sep 28;12(19):2596. doi: 10.3390/ani12192596 (PMC9559505; doi:10.3390/ani12192596)
Supplement: Supplementary file 1 [file animals-12-02596-s001.zip]

Archive with 1 entries (1 files):
- animals-1884878-supplementary.R
