# Supplementary material for: Changes in the Dog’s and Cat’s Behaviors, as Reported by the Owners, before and during the Lockdown in China
Source: Animals (Basel). 2022 Sep 28;12(19):2596. doi: 10.3390/ani12192596 (PMC9559505; doi:10.3390/ani12192596)
Supplement: Supplementary file 1 [file animals-12-02596-s001.zip › animals-1884878-supplementary.R]

#Changes in the dog's and cat's behaviors, as reported by owners, before and during the lockdown in China.

library(lme4)      
library(ordinal)

##Effect of the animals� living conditions on exhibited behavioral problems, stress-related behaviors, and anxiety-related behaviors: Linear mixed-effect models 
###Dogs
####Data importation and check
data=read.table(file.choose(), header=TRUE, sep=",", dec=".", quote="")
summary(data)

####Model fitting
model=lmer(behavioral.problems~family.members+living.situation+walks+feeding+food.type+feeding.habits+sleep+play+medical.condition+personality+lockdown.type*period+(1|ID)+(1|breed)+(1|sex)+(1|age),REML=T, data)
model=lmer(stress.related.behaviors~family.members+living.situation+walks+feeding+food.type+feeding.habits+sleep+play+medical.condition+personality+lockdown.type*period+(1|ID)+(1|breed)+(1|sex)+(1|age),REML=T, data)
model=lmer(anxiety.related.behaviors~family.members+living.situation+walks+feeding+food.type+feeding.habits+sleep+play+medical.condition+personality+lockdown.type*period+(1|ID)+(1|breed)+(1|sex)+(1|age),REML=T, data)

####Diagnosis for each model
#####Normal distribution
qqnorm(residuals(model),ylab="Residuals")
qqline(residuals(model))

#####Homogeneity of variances
fitted.values=fitted(model)
residual.values=residuals(model)
plot(residual.values~fitted.values, main="Residuals vs. Fitted values")
abline(mean(residual.values),0)

#####Multi-colinearities
vif.mer <- function (fit) {
    ## adapted from rms::vif

    v <- vcov(fit)
    nam <- names(fixef(fit))

    ## exclude intercepts
    ns <- sum(1 * (nam == "Intercept" | nam == "(Intercept)"))
    if (ns > 0) {
        v <- v[-(1:ns), -(1:ns), drop = FALSE]
        nam <- nam[-(1:ns)]
    }

    d <- diag(v)^0.5
    v <- diag(solve(v/(d %o% d)))
    names(v) <- nam
    v
}

vif.mer(model)

summary(model)

####Wald chi-square test for each model
Anova(model, Type="3")

####Pairwise comparisons (for variables with more than 2 levels)
model=lmer(behavioral.problems~family.members+living.situation+walks+feeding+food.type+feeding.habits+sleep+play+medical.condition+personality+lockdown.type+period+(1|ID)+(1|breed)+(1|sex)+(1|age),REML=T, subset(data,family.members=="one-two"|family.members=="three-four"))
model=lmer(behavioral.problems~family.members+living.situation+walks+feeding+food.type+feeding.habits+sleep+play+medical.condition+personality+lockdown.type+period+(1|ID)+(1|breed)+(1|sex)+(1|age),REML=T, subset(data,family.members=="one-two"|family.members=="five-more"))
model=lmer(behavioral.problems~family.members+living.situation+walks+feeding+food.type+feeding.habits+sleep+play+medical.condition+personality+lockdown.type+period+(1|ID)+(1|breed)+(1|sex)+(1|age),REML=T, subset(data,family.members=="three-four"|family.members=="five-more"))

model=lmer(behavioral.problems~family.members+living.situation+walks+feeding+food.type+feeding.habits+sleep+play+medical.condition+personality+lockdown.type+period+(1|ID)+(1|breed)+(1|sex)+(1|age),REML=T, subset(data,living.situation=="cage"|living.situation=="free.in.house"))
model=lmer(behavioral.problems~family.members+living.situation+walks+feeding+food.type+feeding.habits+sleep+play+medical.condition+personality+lockdown.type+period+(1|ID)+(1|breed)+(1|sex)+(1|age),REML=T, subset(data,living.situation=="cage"|living.situation=="garden"))
model=lmer(behavioral.problems~family.members+living.situation+walks+feeding+food.type+feeding.habits+sleep+play+medical.condition+personality+lockdown.type+period+(1|ID)+(1|breed)+(1|sex)+(1|age),REML=T, subset(data,living.situation=="cage"|living.situation=="terrace"))
model=lmer(behavioral.problems~family.members+living.situation+walks+feeding+food.type+feeding.habits+sleep+play+medical.condition+personality+lockdown.type+period+(1|ID)+(1|breed)+(1|sex)+(1|age),REML=T, subset(data,living.situation=="free.in.house"|living.situation=="garden"))
model=lmer(behavioral.problems~family.members+living.situation+walks+feeding+food.type+feeding.habits+sleep+play+medical.condition+personality+lockdown.type+period+(1|ID)+(1|breed)+(1|sex)+(1|age),REML=T, subset(data,living.situation=="free.in.house"|living.situation=="terrace"))
model=lmer(behavioral.problems~family.members+living.situation+walks+feeding+food.type+feeding.habits+sleep+play+medical.condition+personality+lockdown.type+period+(1|ID)+(1|breed)+(1|sex)+(1|age),REML=T, subset(data,living.situation=="garden"|living.situation=="terrace"))

model=lmer(behavioral.problems~family.members+living.situation+walks+feeding+food.type+feeding.habits+sleep+play+medical.condition+personality+lockdown.type+period+(1|ID)+(1|breed)+(1|sex)+(1|age),REML=T, subset(data,feeding.habits=="finicky"|feeding.habits=="good.appetite"))
model=lmer(behavioral.problems~family.members+living.situation+walks+feeding+food.type+feeding.habits+sleep+play+medical.condition+personality+lockdown.type+period+(1|ID)+(1|breed)+(1|sex)+(1|age),REML=T, subset(data,feeding.habits=="finicky"|feeding.habits=="voracious"))
model=lmer(behavioral.problems~family.members+living.situation+walks+feeding+food.type+feeding.habits+sleep+play+medical.condition+personality+lockdown.type+period+(1|ID)+(1|breed)+(1|sex)+(1|age),REML=T, subset(data,feeding.habits=="voracious"|feeding.habits=="good.appetite"))

model=lmer(behavioral.problems~family.members+living.situation+walks+feeding+food.type+feeding.habits+sleep+play+medical.condition+personality+lockdown.type+period+(1|ID)+(1|breed)+(1|sex)+(1|age),REML=T, subset(data,sleeping=="sleep.all.day"|sleeping=="erratic.night.irregular.day"))
model=lmer(behavioral.problems~family.members+living.situation+walks+feeding+food.type+feeding.habits+sleep+play+medical.condition+personality+lockdown.type+period+(1|ID)+(1|breed)+(1|sex)+(1|age),REML=T, subset(data,sleeping=="sleep.all.day"|sleeping=="sleep.day.awake.night"))
model=lmer(behavioral.problems~family.members+living.situation+walks+feeding+food.type+feeding.habits+sleep+play+medical.condition+personality+lockdown.type+period+(1|ID)+(1|breed)+(1|sex)+(1|age),REML=T, subset(data,sleeping=="sleep.day.awake.night"|sleeping=="erratic.night.irregular.day"))

model=lmer(behavioral.problems~family.members+living.situation+walks+feeding+food.type+feeding.habits+sleep+play+medical.condition+personality+lockdown.type+period+(1|ID)+(1|breed)+(1|sex)+(1|age),REML=T, subset(data,personality=="calm.willing.to.play"|personality=="calm.sleepy"))
model=lmer(behavioral.problems~family.members+living.situation+walks+feeding+food.type+feeding.habits+sleep+play+medical.condition+personality+lockdown.type+period+(1|ID)+(1|breed)+(1|sex)+(1|age),REML=T, subset(data,personality=="calm.willing.to.play"|personality=="moderately.active"))
model=lmer(behavioral.problems~family.members+living.situation+walks+feeding+food.type+feeding.habits+sleep+play+medical.condition+personality+lockdown.type+period+(1|ID)+(1|breed)+(1|sex)+(1|age),REML=T, subset(data,personality=="calm.willing.to.play"|personality=="very.active"))
model=lmer(behavioral.problems~family.members+living.situation+walks+feeding+food.type+feeding.habits+sleep+play+medical.condition+personality+lockdown.type+period+(1|ID)+(1|breed)+(1|sex)+(1|age),REML=T, subset(data,personality=="calm.sleepy"|personality=="moderately.active"))
model=lmer(behavioral.problems~family.members+living.situation+walks+feeding+food.type+feeding.habits+sleep+play+medical.condition+personality+lockdown.type+period+(1|ID)+(1|breed)+(1|sex)+(1|age),REML=T, subset(data,personality=="calm.sleepy"|personality=="very.active"))
model=lmer(behavioral.problems~family.members+living.situation+walks+feeding+food.type+feeding.habits+sleep+play+medical.condition+personality+lockdown.type+period+(1|ID)+(1|breed)+(1|sex)+(1|age),REML=T, subset(data,personality=="moderately.active"|personality=="very.active"))

model=lmer(behavioral.problems~family.members+living.situation+walks+feeding+food.type+feeding.habits+sleep+play+medical.condition+personality+lockdown.type+period+(1|ID)+(1|breed)+(1|sex)+(1|age),REML=T, subset(data,lockdown.type=="strict"|lockdown.type=="medium"))
model=lmer(behavioral.problems~family.members+living.situation+walks+feeding+food.type+feeding.habits+sleep+play+medical.condition+personality+lockdown.type+period+(1|ID)+(1|breed)+(1|sex)+(1|age),REML=T, subset(data,lockdown.type=="strict"|lockdown.type=="flexible"))
model=lmer(behavioral.problems~family.members+living.situation+walks+feeding+food.type+feeding.habits+sleep+play+medical.condition+personality+lockdown.type+period+(1|ID)+(1|breed)+(1|sex)+(1|age),REML=T, subset(data,lockdown.type=="flexible"|lockdown.type=="medium"))


model=lmer(stress.related.behaviors~family.members+living.situation+walks+feeding+food.type+feeding.habits+sleep+play+medical.condition+personality+lockdown.type+period+(1|ID)+(1|breed)+(1|sex)+(1|age),REML=T, subset(data,family.members=="one-two"|family.members=="three-four"))
model=lmer(stress.related.behaviors~family.members+living.situation+walks+feeding+food.type+feeding.habits+sleep+play+medical.condition+personality+lockdown.type+period+(1|ID)+(1|breed)+(1|sex)+(1|age),REML=T, subset(data,family.members=="one-two"|family.members=="five-more"))
model=lmer(stress.related.behaviors~family.members+living.situation+walks+feeding+food.type+feeding.habits+sleep+play+medical.condition+personality+lockdown.type+period+(1|ID)+(1|breed)+(1|sex)+(1|age),REML=T, subset(data,family.members=="three-four"|family.members=="five-more"))

model=lmer(stress.related.behaviors~family.members+living.situation+walks+feeding+food.type+feeding.habits+sleep+play+medical.condition+personality+lockdown.type+period+(1|ID)+(1|breed)+(1|sex)+(1|age),REML=T, subset(data,living.situation=="cage"|living.situation=="free.in.house"))
model=lmer(stress.related.behaviors~family.members+living.situation+walks+feeding+food.type+feeding.habits+sleep+play+medical.condition+personality+lockdown.type+period+(1|ID)+(1|breed)+(1|sex)+(1|age),REML=T, subset(data,living.situation=="cage"|living.situation=="garden"))
model=lmer(stress.related.behaviors~family.members+living.situation+walks+feeding+food.type+feeding.habits+sleep+play+medical.condition+personality+lockdown.type+period+(1|ID)+(1|breed)+(1|sex)+(1|age),REML=T, subset(data,living.situation=="cage"|living.situation=="terrace"))
model=lmer(stress.related.behaviors~family.members+living.situation+walks+feeding+food.type+feeding.habits+sleep+play+medical.condition+personality+lockdown.type+period+(1|ID)+(1|breed)+(1|sex)+(1|age),REML=T, subset(data,living.situation=="free.in.house"|living.situation=="garden"))
model=lmer(stress.related.behaviors~family.members+living.situation+walks+feeding+food.type+feeding.habits+sleep+play+medical.condition+personality+lockdown.type+period+(1|ID)+(1|breed)+(1|sex)+(1|age),REML=T, subset(data,living.situation=="free.in.house"|living.situation=="terrace"))
model=lmer(stress.related.behaviors~family.members+living.situation+walks+feeding+food.type+feeding.habits+sleep+play+medical.condition+personality+lockdown.type+period+(1|ID)+(1|breed)+(1|sex)+(1|age),REML=T, subset(data,living.situation=="garden"|living.situation=="terrace"))

model=lmer(stress.related.behaviors~family.members+living.situation+walks+feeding+food.type+feeding.habits+sleep+play+medical.condition+personality+lockdown.type+period+(1|ID)+(1|breed)+(1|sex)+(1|age),REML=T, subset(data,feeding.habits=="finicky"|feeding.habits=="good.appetite"))
model=lmer(stress.related.behaviors~family.members+living.situation+walks+feeding+food.type+feeding.habits+sleep+play+medical.condition+personality+lockdown.type+period+(1|ID)+(1|breed)+(1|sex)+(1|age),REML=T, subset(data,feeding.habits=="finicky"|feeding.habits=="voracious"))
model=lmer(stress.related.behaviors~family.members+living.situation+walks+feeding+food.type+feeding.habits+sleep+play+medical.condition+personality+lockdown.type+period+(1|ID)+(1|breed)+(1|sex)+(1|age),REML=T, subset(data,feeding.habits=="voracious"|feeding.habits=="good.appetite"))

model=lmer(stress.related.behaviors~family.members+living.situation+walks+feeding+food.type+feeding.habits+sleep+play+medical.condition+personality+lockdown.type+period+(1|ID)+(1|breed)+(1|sex)+(1|age),REML=T, subset(data,sleeping=="sleep.all.day"|sleeping=="erratic.night.irregular.day"))
model=lmer(stress.related.behaviors~family.members+living.situation+walks+feeding+food.type+feeding.habits+sleep+play+medical.condition+personality+lockdown.type+period+(1|ID)+(1|breed)+(1|sex)+(1|age),REML=T, subset(data,sleeping=="sleep.all.day"|sleeping=="sleep.day.awake.night"))
model=lmer(stress.related.behaviors~family.members+living.situation+walks+feeding+food.type+feeding.habits+sleep+play+medical.condition+personality+lockdown.type+period+(1|ID)+(1|breed)+(1|sex)+(1|age),REML=T, subset(data,sleeping=="sleep.day.awake.night"|sleeping=="erratic.night.irregular.day"))

model=lmer(stress.related.behaviors~family.members+living.situation+walks+feeding+food.type+feeding.habits+sleep+play+medical.condition+personality+lockdown.type+period+(1|ID)+(1|breed)+(1|sex)+(1|age),REML=T, subset(data,personality=="calm.willing.to.play"|personality=="calm.sleepy"))
model=lmer(stress.related.behaviors~family.members+living.situation+walks+feeding+food.type+feeding.habits+sleep+play+medical.condition+personality+lockdown.type+period+(1|ID)+(1|breed)+(1|sex)+(1|age),REML=T, subset(data,personality=="calm.willing.to.play"|personality=="moderately.active"))
model=lmer(stress.related.behaviors~family.members+living.situation+walks+feeding+food.type+feeding.habits+sleep+play+medical.condition+personality+lockdown.type+period+(1|ID)+(1|breed)+(1|sex)+(1|age),REML=T, subset(data,personality=="calm.willing.to.play"|personality=="very.active"))
model=lmer(stress.related.behaviors~family.members+living.situation+walks+feeding+food.type+feeding.habits+sleep+play+medical.condition+personality+lockdown.type+period+(1|ID)+(1|breed)+(1|sex)+(1|age),REML=T, subset(data,personality=="calm.sleepy"|personality=="moderately.active"))
model=lmer(stress.related.behaviors~family.members+living.situation+walks+feeding+food.type+feeding.habits+sleep+play+medical.condition+personality+lockdown.type+period+(1|ID)+(1|breed)+(1|sex)+(1|age),REML=T, subset(data,personality=="calm.sleepy"|personality=="very.active"))
model=lmer(stress.related.behaviors~family.members+living.situation+walks+feeding+food.type+feeding.habits+sleep+play+medical.condition+personality+lockdown.type+period+(1|ID)+(1|breed)+(1|sex)+(1|age),REML=T, subset(data,personality=="moderately.active"|personality=="very.active"))

model=lmer(stress.related.behaviors~family.members+living.situation+walks+feeding+food.type+feeding.habits+sleep+play+medical.condition+personality+lockdown.type+period+(1|ID)+(1|breed)+(1|sex)+(1|age),REML=T, subset(data,lockdown.type=="strict"|lockdown.type=="medium"))
model=lmer(stress.related.behaviors~family.members+living.situation+walks+feeding+food.type+feeding.habits+sleep+play+medical.condition+personality+lockdown.type+period+(1|ID)+(1|breed)+(1|sex)+(1|age),REML=T, subset(data,lockdown.type=="strict"|lockdown.type=="flexible"))
model=lmer(stress.related.behaviors~family.members+living.situation+walks+feeding+food.type+feeding.habits+sleep+play+medical.condition+personality+lockdown.type+period+(1|ID)+(1|breed)+(1|sex)+(1|age),REML=T, subset(data,lockdown.type=="flexible"|lockdown.type=="medium"))


model=lmer(anxiety.related.behaviors~family.members+living.situation+walks+feeding+food.type+feeding.habits+sleep+play+medical.condition+personality+lockdown.type+period+(1|ID)+(1|breed)+(1|sex)+(1|age),REML=T, subset(data,family.members=="one-two"|family.members=="three-four"))
model=lmer(anxiety.related.behaviors~family.members+living.situation+walks+feeding+food.type+feeding.habits+sleep+play+medical.condition+personality+lockdown.type+period+(1|ID)+(1|breed)+(1|sex)+(1|age),REML=T, subset(data,family.members=="one-two"|family.members=="five-more"))
model=lmer(anxiety.related.behaviors~family.members+living.situation+walks+feeding+food.type+feeding.habits+sleep+play+medical.condition+personality+lockdown.type+period+(1|ID)+(1|breed)+(1|sex)+(1|age),REML=T, subset(data,family.members=="three-four"|family.members=="five-more"))

model=lmer(anxiety.related.behaviors~family.members+living.situation+walks+feeding+food.type+feeding.habits+sleep+play+medical.condition+personality+lockdown.type+period+(1|ID)+(1|breed)+(1|sex)+(1|age),REML=T, subset(data,living.situation=="cage"|living.situation=="free.in.house"))
model=lmer(anxiety.related.behaviors~family.members+living.situation+walks+feeding+food.type+feeding.habits+sleep+play+medical.condition+personality+lockdown.type+period+(1|ID)+(1|breed)+(1|sex)+(1|age),REML=T, subset(data,living.situation=="cage"|living.situation=="garden"))
model=lmer(anxiety.related.behaviors~family.members+living.situation+walks+feeding+food.type+feeding.habits+sleep+play+medical.condition+personality+lockdown.type+period+(1|ID)+(1|breed)+(1|sex)+(1|age),REML=T, subset(data,living.situation=="cage"|living.situation=="terrace"))
model=lmer(anxiety.related.behaviors~family.members+living.situation+walks+feeding+food.type+feeding.habits+sleep+play+medical.condition+personality+lockdown.type+period+(1|ID)+(1|breed)+(1|sex)+(1|age),REML=T, subset(data,living.situation=="free.in.house"|living.situation=="garden"))
model=lmer(anxiety.related.behaviors~family.members+living.situation+walks+feeding+food.type+feeding.habits+sleep+play+medical.condition+personality+lockdown.type+period+(1|ID)+(1|breed)+(1|sex)+(1|age),REML=T, subset(data,living.situation=="free.in.house"|living.situation=="terrace"))
model=lmer(anxiety.related.behaviors~family.members+living.situation+walks+feeding+food.type+feeding.habits+sleep+play+medical.condition+personality+lockdown.type+period+(1|ID)+(1|breed)+(1|sex)+(1|age),REML=T, subset(data,living.situation=="garden"|living.situation=="terrace"))

model=lmer(anxiety.related.behaviors~family.members+living.situation+walks+feeding+food.type+feeding.habits+sleep+play+medical.condition+personality+lockdown.type+period+(1|ID)+(1|breed)+(1|sex)+(1|age),REML=T, subset(data,feeding.habits=="finicky"|feeding.habits=="good.appetite"))
model=lmer(anxiety.related.behaviors~family.members+living.situation+walks+feeding+food.type+feeding.habits+sleep+play+medical.condition+personality+lockdown.type+period+(1|ID)+(1|breed)+(1|sex)+(1|age),REML=T, subset(data,feeding.habits=="finicky"|feeding.habits=="voracious"))
model=lmer(anxiety.related.behaviors~family.members+living.situation+walks+feeding+food.type+feeding.habits+sleep+play+medical.condition+personality+lockdown.type+period+(1|ID)+(1|breed)+(1|sex)+(1|age),REML=T, subset(data,feeding.habits=="voracious"|feeding.habits=="good.appetite"))

model=lmer(anxiety.related.behaviors~family.members+living.situation+walks+feeding+food.type+feeding.habits+sleep+play+medical.condition+personality+lockdown.type+period+(1|ID)+(1|breed)+(1|sex)+(1|age),REML=T, subset(data,sleeping=="sleep.all.day"|sleeping=="erratic.night.irregular.day"))
model=lmer(anxiety.related.behaviors~family.members+living.situation+walks+feeding+food.type+feeding.habits+sleep+play+medical.condition+personality+lockdown.type+period+(1|ID)+(1|breed)+(1|sex)+(1|age),REML=T, subset(data,sleeping=="sleep.all.day"|sleeping=="sleep.day.awake.night"))
model=lmer(anxiety.related.behaviors~family.members+living.situation+walks+feeding+food.type+feeding.habits+sleep+play+medical.condition+personality+lockdown.type+period+(1|ID)+(1|breed)+(1|sex)+(1|age),REML=T, subset(data,sleeping=="sleep.day.awake.night"|sleeping=="erratic.night.irregular.day"))

model=lmer(anxiety.related.behaviors~family.members+living.situation+walks+feeding+food.type+feeding.habits+sleep+play+medical.condition+personality+lockdown.type+period+(1|ID)+(1|breed)+(1|sex)+(1|age),REML=T, subset(data,personality=="calm.willing.to.play"|personality=="calm.sleepy"))
model=lmer(anxiety.related.behaviors~family.members+living.situation+walks+feeding+food.type+feeding.habits+sleep+play+medical.condition+personality+lockdown.type+period+(1|ID)+(1|breed)+(1|sex)+(1|age),REML=T, subset(data,personality=="calm.willing.to.play"|personality=="moderately.active"))
model=lmer(anxiety.related.behaviors~family.members+living.situation+walks+feeding+food.type+feeding.habits+sleep+play+medical.condition+personality+lockdown.type+period+(1|ID)+(1|breed)+(1|sex)+(1|age),REML=T, subset(data,personality=="calm.willing.to.play"|personality=="very.active"))
model=lmer(anxiety.related.behaviors~family.members+living.situation+walks+feeding+food.type+feeding.habits+sleep+play+medical.condition+personality+lockdown.type+period+(1|ID)+(1|breed)+(1|sex)+(1|age),REML=T, subset(data,personality=="calm.sleepy"|personality=="moderately.active"))
model=lmer(anxiety.related.behaviors~family.members+living.situation+walks+feeding+food.type+feeding.habits+sleep+play+medical.condition+personality+lockdown.type+period+(1|ID)+(1|breed)+(1|sex)+(1|age),REML=T, subset(data,personality=="calm.sleepy"|personality=="very.active"))
model=lmer(anxiety.related.behaviors~family.members+living.situation+walks+feeding+food.type+feeding.habits+sleep+play+medical.condition+personality+lockdown.type*period+(1|ID)+(1|breed)+(1|sex)+(1|age),REML=T, subset(data,personality=="moderately.active"|personality=="very.active"))

model=lmer(anxiety.related.behaviors~family.members+living.situation+walks+feeding+food.type+feeding.habits+sleep+play+medical.condition+personality+lockdown.type+period+(1|ID)+(1|breed)+(1|sex)+(1|age),REML=T, subset(data,lockdown.type=="strict"|lockdown.type=="medium"))
model=lmer(anxiety.related.behaviors~family.members+living.situation+walks+feeding+food.type+feeding.habits+sleep+play+medical.condition+personality+lockdown.type+period+(1|ID)+(1|breed)+(1|sex)+(1|age),REML=T, subset(data,lockdown.type=="strict"|lockdown.type=="flexible"))
model=lmer(anxiety.related.behaviors~family.members+living.situation+walks+feeding+food.type+feeding.habits+sleep+play+medical.condition+personality+lockdown.type+period+(1|ID)+(1|breed)+(1|sex)+(1|age),REML=T, subset(data,lockdown.type=="flexible"|lockdown.type=="medium"))


######Wald chi-square test for each model
Anova(model, Type="2")


###Cats
####Data importation and check
data=read.table(file.choose(), header=TRUE, sep=",", dec=".", quote="")
summary(data)

####Model fitting
model=lmer(behavioral.problems~family.members+living.situation+feeding.habits+sleep+number.litter.boxes+frequency.litter.brand.change+frequency.refilling+frequency.scooping+play+medical.condition+personality+lockdown.type*period+(1|ID)+(1|breed)+(1|sex)+(1|age),REML=T, data)
model=lmer(stress.related.behaviors~family.members+living.situation+feeding.habits+sleep+number.litter.boxes+frequency.litter.brand.change+frequency.refilling+frequency.scooping+play+medical.condition+personality+lockdown.type*period+(1|ID)+(1|breed)+(1|sex)+(1|age),REML=T, data)
model=lmer(anxiety.related.behaviors~family.members+living.situation+feeding.habits+sleep+number.litter.boxes+frequency.litter.brand.change+frequency.refilling+frequency.scooping+play+medical.condition+personality+lockdown.type*period+(1|ID)+(1|breed)+(1|sex)+(1|age),REML=T, data)

####Diagnosis for each model
#####Normal distribution
qqnorm(residuals(model),ylab="Residuals")
qqline(residuals(model))

#####Homogeneity of variances
fitted.values=fitted(model)
residual.values=residuals(model)
plot(residual.values~fitted.values, main="Residuals vs. Fitted values")
abline(mean(residual.values),0)

#####Multi-colinearities
vif.mer(model)

summary(model)

####Wald chi-square test for each model
Anova(model, Type="3")

####Pairwise comparisons (for variables with more than 2 levels)
model=lmer(behavioral.problems~family.members+living.situation+walks+feeding+food.type+feeding.habits+sleep+number.litter.boxes+frequency.litter.brand.change+frequency.refilling+play+medical.condition+personality+lockdown.type+period+(1|ID)+(1|breed)+(1|sex)+(1|age),REML=T, subset(data,family.members=="one-two"|family.members=="three-four"))
model=lmer(behavioral.problems~family.members+living.situation+walks+feeding+food.type+feeding.habits+sleep+number.litter.boxes+frequency.litter.brand.change+frequency.refilling+play+medical.condition+personality+lockdown.type+period+(1|ID)+(1|breed)+(1|sex)+(1|age),REML=T, subset(data,family.members=="one-two"|family.members=="five-more"))
model=lmer(behavioral.problems~family.members+living.situation+walks+feeding+food.type+feeding.habits+sleep+number.litter.boxes+frequency.litter.brand.change+frequency.refilling+play+medical.condition+personality+lockdown.type+period+(1|ID)+(1|breed)+(1|sex)+(1|age),REML=T, subset(data,family.members=="three-four"|family.members=="five-more"))

model=lmer(behavioral.problems~family.members+living.situation+walks+feeding+food.type+feeding.habits+sleep+number.litter.boxes+frequency.litter.brand.change+frequency.refilling+play+medical.condition+personality+lockdown.type+period+(1|ID)+(1|breed)+(1|sex)+(1|age),REML=T, subset(data,feeding.habits=="finicky"|feeding.habits=="good.appetite"))
model=lmer(behavioral.problems~family.members+living.situation+walks+feeding+food.type+feeding.habits+sleep+number.litter.boxes+frequency.litter.brand.change+frequency.refilling+play+medical.condition+personality+lockdown.type+period+(1|ID)+(1|breed)+(1|sex)+(1|age),REML=T, subset(data,feeding.habits=="finicky"|feeding.habits=="voracious"))
model=lmer(behavioral.problems~family.members+living.situation+walks+feeding+food.type+feeding.habits+sleep+number.litter.boxes+frequency.litter.brand.change+frequency.refilling+play+medical.condition+personality+lockdown.type+period+(1|ID)+(1|breed)+(1|sex)+(1|age),REML=T, subset(data,feeding.habits=="voracious"|feeding.habits=="good.appetite"))

model=lmer(behavioral.problems~family.members+living.situation+walks+feeding+food.type+feeding.habits+sleep+number.litter.boxes+frequency.litter.brand.change+frequency.refilling+play+medical.condition+personality+lockdown.type+period+(1|ID)+(1|breed)+(1|sex)+(1|age),REML=T, subset(data,sleep=="around.clock"|sleep=="sleeping.daily.occasionally.awake.night"))
model=lmer(behavioral.problems~family.members+living.situation+walks+feeding+food.type+feeding.habits+sleep+number.litter.boxes+frequency.litter.brand.change+frequency.refilling+play+medical.condition+personality+lockdown.type+period+(1|ID)+(1|breed)+(1|sex)+(1|age),REML=T, subset(data,sleep=="around.clock"|sleep=="erratic.nocturnal.irregular.day"))
model=lmer(behavioral.problems~family.members+living.situation+walks+feeding+food.type+feeding.habits+sleep+number.litter.boxes+frequency.litter.brand.change+frequency.refilling+play+medical.condition+personality+lockdown.type+period+(1|ID)+(1|breed)+(1|sex)+(1|age),REML=T, subset(data,sleep=="sleeping.daily.occasionally.awake.night"|sleep=="erratic.nocturnal.irregular.day"))

model=lmer(behavioral.problems~family.members+living.situation+walks+feeding+food.type+feeding.habits+sleep+number.litter.boxes+frequency.litter.brand.change+frequency.refilling+play+medical.condition+personality+lockdown.type+period+(1|ID)+(1|breed)+(1|sex)+(1|age),REML=T, subset(data,personality=="social"|personality=="limited.social"))
model=lmer(behavioral.problems~family.members+living.situation+walks+feeding+food.type+feeding.habits+sleep+number.litter.boxes+frequency.litter.brand.change+frequency.refilling+play+medical.condition+personality+lockdown.type+period+(1|ID)+(1|breed)+(1|sex)+(1|age),REML=T, subset(data,personality=="fearful"|personality=="limited.social"))
model=lmer(behavioral.problems~family.members+living.situation+walks+feeding+food.type+feeding.habits+sleep+number.litter.boxes+frequency.litter.brand.change+frequency.refilling+play+medical.condition+personality+lockdown.type+period+(1|ID)+(1|breed)+(1|sex)+(1|age),REML=T, subset(data,personality=="fearful"|personality=="social"))

model=lmer(behavioral.problems~family.members+living.situation+walks+feeding+food.type+feeding.habits+sleep+number.litter.boxes+frequency.litter.brand.change+frequency.refilling+play+medical.condition+personality+lockdown.type+period+(1|ID)+(1|breed)+(1|sex)+(1|age),REML=T, subset(data,lockdown.type=="strict"|lockdown.type=="medium"))
model=lmer(behavioral.problems~family.members+living.situation+walks+feeding+food.type+feeding.habits+sleep+number.litter.boxes+frequency.litter.brand.change+frequency.refilling+play+medical.condition+personality+lockdown.type+period+(1|ID)+(1|breed)+(1|sex)+(1|age),REML=T, subset(data,lockdown.type=="strict"|lockdown.type=="flexible"))
model=lmer(behavioral.problems~family.members+living.situation+walks+feeding+food.type+feeding.habits+sleep+number.litter.boxes+frequency.litter.brand.change+frequency.refilling+play+medical.condition+personality+lockdown.type+period+(1|ID)+(1|breed)+(1|sex)+(1|age),REML=T, subset(data,lockdown.type=="flexible"|lockdown.type=="medium"))


model=lmer(stress.related.behaviors~family.members+living.situation+walks+feeding+food.type+feeding.habits+sleep+number.litter.boxes+frequency.litter.brand.change+frequency.refilling+play+medical.condition+personality+lockdown.type+period+(1|ID)+(1|breed)+(1|sex)+(1|age),REML=T, subset(data,family.members=="one-two"|family.members=="three-four"))
model=lmer(stress.related.behaviors~family.members+living.situation+walks+feeding+food.type+feeding.habits+sleep+number.litter.boxes+frequency.litter.brand.change+frequency.refilling+play+medical.condition+personality+lockdown.type+period+(1|ID)+(1|breed)+(1|sex)+(1|age),REML=T, subset(data,family.members=="one-two"|family.members=="five-more"))
model=lmer(stress.related.behaviors~family.members+living.situation+walks+feeding+food.type+feeding.habits+sleep+number.litter.boxes+frequency.litter.brand.change+frequency.refilling+play+medical.condition+personality+lockdown.type+period+(1|ID)+(1|breed)+(1|sex)+(1|age),REML=T, subset(data,family.members=="three-four"|family.members=="five-more"))

model=lmer(stress.related.behaviors~family.members+living.situation+walks+feeding+food.type+feeding.habits+sleep+number.litter.boxes+frequency.litter.brand.change+frequency.refilling+play+medical.condition+personality+lockdown.type+period+(1|ID)+(1|breed)+(1|sex)+(1|age),REML=T, subset(data,feeding.habits=="finicky"|feeding.habits=="good.appetite"))
model=lmer(stress.related.behaviors~family.members+living.situation+walks+feeding+food.type+feeding.habits+sleep+number.litter.boxes+frequency.litter.brand.change+frequency.refilling+play+medical.condition+personality+lockdown.type+period+(1|ID)+(1|breed)+(1|sex)+(1|age),REML=T, subset(data,feeding.habits=="finicky"|feeding.habits=="voracious"))
model=lmer(stress.related.behaviors~family.members+living.situation+walks+feeding+food.type+feeding.habits+sleep+number.litter.boxes+frequency.litter.brand.change+frequency.refilling+play+medical.condition+personality+lockdown.type+period+(1|ID)+(1|breed)+(1|sex)+(1|age),REML=T, subset(data,feeding.habits=="voracious"|feeding.habits=="good.appetite"))

model=lmer(stress.related.behaviors~family.members+living.situation+walks+feeding+food.type+feeding.habits+sleep+number.litter.boxes+frequency.litter.brand.change+frequency.refilling+play+medical.condition+personality+lockdown.type+period+(1|ID)+(1|breed)+(1|sex)+(1|age),REML=T, subset(data,sleep=="around.clock"|sleep=="sleeping.daily.occasionally.awake.night"))
model=lmer(stress.related.behaviors~family.members+living.situation+walks+feeding+food.type+feeding.habits+sleep+number.litter.boxes+frequency.litter.brand.change+frequency.refilling+play+medical.condition+personality+lockdown.type+period+(1|ID)+(1|breed)+(1|sex)+(1|age),REML=T, subset(data,sleep=="around.clock"|sleep=="erratic.nocturnal.irregular.day"))
model=lmer(stress.related.behaviors~family.members+living.situation+walks+feeding+food.type+feeding.habits+sleep+number.litter.boxes+frequency.litter.brand.change+frequency.refilling+play+medical.condition+personality+lockdown.type+period+(1|ID)+(1|breed)+(1|sex)+(1|age),REML=T, subset(data,sleep=="sleeping.daily.occasionally.awake.night"|sleep=="erratic.nocturnal.irregular.day"))

model=lmer(stress.related.behaviors~family.members+living.situation+walks+feeding+food.type+feeding.habits+sleep+number.litter.boxes+frequency.litter.brand.change+frequency.refilling+play+medical.condition+personality+lockdown.type+period+(1|ID)+(1|breed)+(1|sex)+(1|age),REML=T, subset(data,personality=="social"|personality=="limited.social"))
model=lmer(stress.related.behaviors~family.members+living.situation+walks+feeding+food.type+feeding.habits+sleep+number.litter.boxes+frequency.litter.brand.change+frequency.refilling+play+medical.condition+personality+lockdown.type+period+(1|ID)+(1|breed)+(1|sex)+(1|age),REML=T, subset(data,personality=="fearful"|personality=="limited.social"))
model=lmer(stress.related.behaviors~family.members+living.situation+walks+feeding+food.type+feeding.habits+sleep+number.litter.boxes+frequency.litter.brand.change+frequency.refilling+play+medical.condition+personality+lockdown.type+period+(1|ID)+(1|breed)+(1|sex)+(1|age),REML=T, subset(data,personality=="fearful"|personality=="social"))

model=lmer(stress.related.behaviors~family.members+living.situation+walks+feeding+food.type+feeding.habits+sleep+number.litter.boxes+frequency.litter.brand.change+frequency.refilling+play+medical.condition+personality+lockdown.type+period+(1|ID)+(1|breed)+(1|sex)+(1|age),REML=T, subset(data,lockdown.type=="strict"|lockdown.type=="medium"))
model=lmer(stress.related.behaviors~family.members+living.situation+walks+feeding+food.type+feeding.habits+sleep+number.litter.boxes+frequency.litter.brand.change+frequency.refilling+play+medical.condition+personality+lockdown.type+period+(1|ID)+(1|breed)+(1|sex)+(1|age),REML=T, subset(data,lockdown.type=="strict"|lockdown.type=="flexible"))
model=lmer(stress.related.behaviors~family.members+living.situation+walks+feeding+food.type+feeding.habits+sleep+number.litter.boxes+frequency.litter.brand.change+frequency.refilling+play+medical.condition+personality+lockdown.type+period+(1|ID)+(1|breed)+(1|sex)+(1|age),REML=T, subset(data,lockdown.type=="flexible"|lockdown.type=="medium"))


model=lmer(anxiety.related.behaviors~family.members+living.situation+walks+feeding+food.type+feeding.habits+sleep+number.litter.boxes+frequency.litter.brand.change+frequency.refilling+play+medical.condition+personality+lockdown.type+period+(1|ID)+(1|breed)+(1|sex)+(1|age),REML=T, subset(data,family.members=="one-two"|family.members=="three-four"))
model=lmer(anxiety.related.behaviors~family.members+living.situation+walks+feeding+food.type+feeding.habits+sleep+number.litter.boxes+frequency.litter.brand.change+frequency.refilling+play+medical.condition+personality+lockdown.type+period+(1|ID)+(1|breed)+(1|sex)+(1|age),REML=T, subset(data,family.members=="one-two"|family.members=="five-more"))
model=lmer(anxiety.related.behaviors~family.members+living.situation+walks+feeding+food.type+feeding.habits+sleep+number.litter.boxes+frequency.litter.brand.change+frequency.refilling+play+medical.condition+personality+lockdown.type+period+(1|ID)+(1|breed)+(1|sex)+(1|age),REML=T, subset(data,family.members=="three-four"|family.members=="five-more"))

model=lmer(anxiety.related.behaviors~family.members+living.situation+walks+feeding+food.type+feeding.habits+sleep+number.litter.boxes+frequency.litter.brand.change+frequency.refilling+play+medical.condition+personality+lockdown.type+period+(1|ID)+(1|breed)+(1|sex)+(1|age),REML=T, subset(data,feeding.habits=="finicky"|feeding.habits=="good.appetite"))
model=lmer(anxiety.related.behaviors~family.members+living.situation+walks+feeding+food.type+feeding.habits+sleep+number.litter.boxes+frequency.litter.brand.change+frequency.refilling+play+medical.condition+personality+lockdown.type+period+(1|ID)+(1|breed)+(1|sex)+(1|age),REML=T, subset(data,feeding.habits=="finicky"|feeding.habits=="voracious"))
model=lmer(anxiety.related.behaviors~family.members+living.situation+walks+feeding+food.type+feeding.habits+sleep+number.litter.boxes+frequency.litter.brand.change+frequency.refilling+play+medical.condition+personality+lockdown.type+period+(1|ID)+(1|breed)+(1|sex)+(1|age),REML=T, subset(data,feeding.habits=="voracious"|feeding.habits=="good.appetite"))

model=lmer(anxiety.related.behaviors~family.members+living.situation+walks+feeding+food.type+feeding.habits+sleep+number.litter.boxes+frequency.litter.brand.change+frequency.refilling+play+medical.condition+personality+lockdown.type+period+(1|ID)+(1|breed)+(1|sex)+(1|age),REML=T, subset(data,sleep=="around.clock"|sleep=="sleeping.daily.occasionally.awake.night"))
model=lmer(anxiety.related.behaviors~family.members+living.situation+walks+feeding+food.type+feeding.habits+sleep+number.litter.boxes+frequency.litter.brand.change+frequency.refilling+play+medical.condition+personality+lockdown.type+period+(1|ID)+(1|breed)+(1|sex)+(1|age),REML=T, subset(data,sleep=="around.clock"|sleep=="erratic.nocturnal.irregular.day"))
model=lmer(anxiety.related.behaviors~family.members+living.situation+walks+feeding+food.type+feeding.habits+sleep+number.litter.boxes+frequency.litter.brand.change+frequency.refilling+play+medical.condition+personality+lockdown.type+period+(1|ID)+(1|breed)+(1|sex)+(1|age),REML=T, subset(data,sleep=="sleeping.daily.occasionally.awake.night"|sleep=="erratic.nocturnal.irregular.day"))

model=lmer(anxiety.related.behaviors~family.members+living.situation+walks+feeding+food.type+feeding.habits+sleep+number.litter.boxes+frequency.litter.brand.change+frequency.refilling+play+medical.condition+personality+lockdown.type+period+(1|ID)+(1|breed)+(1|sex)+(1|age),REML=T, subset(data,personality=="social"|personality=="limited.social"))
model=lmer(anxiety.related.behaviors~family.members+living.situation+walks+feeding+food.type+feeding.habits+sleep+number.litter.boxes+frequency.litter.brand.change+frequency.refilling+play+medical.condition+personality+lockdown.type+period+(1|ID)+(1|breed)+(1|sex)+(1|age),REML=T, subset(data,personality=="fearful"|personality=="limited.social"))
model=lmer(anxiety.related.behaviors~family.members+living.situation+walks+feeding+food.type+feeding.habits+sleep+number.litter.boxes+frequency.litter.brand.change+frequency.refilling+play+medical.condition+personality+lockdown.type+period+(1|ID)+(1|breed)+(1|sex)+(1|age),REML=T, subset(data,personality=="fearful"|personality=="social"))

model=lmer(anxiety.related.behaviors~family.members+living.situation+walks+feeding+food.type+feeding.habits+sleep+number.litter.boxes+frequency.litter.brand.change+frequency.refilling+play+medical.condition+personality+lockdown.type+period+(1|ID)+(1|breed)+(1|sex)+(1|age),REML=T, subset(data,lockdown.type=="strict"|lockdown.type=="medium"))
model=lmer(anxiety.related.behaviors~family.members+living.situation+walks+feeding+food.type+feeding.habits+sleep+number.litter.boxes+frequency.litter.brand.change+frequency.refilling+play+medical.condition+personality+lockdown.type+period+(1|ID)+(1|breed)+(1|sex)+(1|age),REML=T, subset(data,lockdown.type=="strict"|lockdown.type=="flexible"))
model=lmer(anxiety.related.behaviors~family.members+living.situation+walks+feeding+food.type+feeding.habits+sleep+number.litter.boxes+frequency.litter.brand.change+frequency.refilling+play+medical.condition+personality+lockdown.type+period+(1|ID)+(1|breed)+(1|sex)+(1|age),REML=T, subset(data,lockdown.type=="flexible"|lockdown.type=="medium"))

######Wald chi-square test for each model
Anova(model, Type="2")


## Analysis of aggressive and biting events for dogs and aggressive behaviors and spraying for cats: one-way ordinal regressions

###Dogs
####Data importation and check
data=read.table(file.choose(), header=TRUE, sep=",", dec=".", quote="")
summary(data)

#### Model fitting
model<- clmm(as.factor(aggressive.behavior)~family.members+lockdown.type+period+anxiety.related.behaviors+stress.related.behaviors+(1|ID),data, link = "probit", threshold = "equidistant")
model<- clmm(as.factor(biting)~family.members+lockdown.type+period+anxiety.related.behaviors+stress.related.behaviors+(1|ID),data, link = "probit", threshold = "equidistant")


#### Wald chi-square test for each model 
Anova(model, Type="2")

####Pairwise comparisons (for variables with more than 2 levels)
model<- clmm(as.factor(aggressive.behavior)~family.members+lockdown.type+period+anxiety.related.behaviors+stress.related.behaviors+(1|ID),subset(data,family.members=="one-two"|family.members=="three-four"), link = "probit", threshold = "equidistant")
model<- clmm(as.factor(aggressive.behavior)~family.members+lockdown.type+period+anxiety.related.behaviors+stress.related.behaviors+(1|ID),subset(data,family.members=="one-two"|family.members=="five-more"), link = "probit", threshold = "equidistant")
model<- clmm(as.factor(aggressive.behavior)~family.members+lockdown.type+period+anxiety.related.behaviors+stress.related.behaviors+(1|ID),subset(data,family.members=="five-more"|family.members=="three-four"), link = "probit", threshold = "equidistant")

model<- clmm(as.factor(aggressive.behavior)~family.members+lockdown.type+period+anxiety.related.behaviors+stress.related.behaviors+(1|ID),subset(data,lockdown.type=="strict"|lockdown.type=="medium"), link = "probit", threshold = "equidistant")
model<- clmm(as.factor(aggressive.behavior)~family.members+lockdown.type+period+anxiety.related.behaviors+stress.related.behaviors+(1|ID),subset(data,lockdown.type=="strict"|lockdown.type=="flexible"), link = "probit", threshold = "equidistant")
model<- clmm(as.factor(aggressive.behavior)~family.members+lockdown.type+period+anxiety.related.behaviors+stress.related.behaviors+(1|ID),subset(data,lockdown.type=="flexible"|lockdown.type=="medium"), link = "probit", threshold = "equidistant")


model<- clmm(as.factor(biting)~family.members+lockdown.type+period+anxiety.related.behaviors+stress.related.behaviors+(1|ID),subset(data,family.members=="one-two"|family.members=="three-four"), link = "probit", threshold = "equidistant")
model<- clmm(as.factor(biting)~family.members+lockdown.type+period+anxiety.related.behaviors+stress.related.behaviors+(1|ID),subset(data,family.members=="one-two"|family.members=="five-more"), link = "probit", threshold = "equidistant")
model<- clmm(as.factor(biting)~family.members+lockdown.type+period+anxiety.related.behaviors+stress.related.behaviors+(1|ID),subset(data,family.members=="five-more"|family.members=="three-four"), link = "probit", threshold = "equidistant")

model<- clmm(as.factor(biting)~family.members+lockdown.type+period+anxiety.related.behaviors+stress.related.behaviors+(1|ID),subset(data,lockdown.type=="strict"|lockdown.type=="medium"), link = "probit", threshold = "equidistant")
model<- clmm(as.factor(biting)~family.members+lockdown.type+period+anxiety.related.behaviors+stress.related.behaviors+(1|ID),subset(data,lockdown.type=="strict"|lockdown.type=="flexible"), link = "probit", threshold = "equidistant")
model<- clmm(as.factor(biting)~family.members+lockdown.type+period+anxiety.related.behaviors+stress.related.behaviors+(1|ID),subset(data,lockdown.type=="flexible"|lockdown.type=="medium"), link = "probit", threshold = "equidistant")

#### Wald chi-square test for each model
Anova(model, Type="2")

###Cats
####Data importation and check
data=read.table(file.choose(), header=TRUE, sep=",", dec=".", quote="")
summary(data)

####Model fitting
model<- clmm(as.factor(aggressive.behavior)~family.members+frequency.litter.brand.change+lockdown.type+period+anxiety.related.behaviors+stress.related.behaviors+(1|ID),data, link = "probit", threshold = "equidistant")
model<- clmm(as.factor(spraying)~family.members+frequency.litter.brand.change+lockdown.type+period+anxiety.related.behaviors+stress.related.behaviors+(1|ID),data, link = "probit", threshold = "equidistant")

####Wald chi-square test for each model
Anova(model, Type="2")

####Pairwise comparisons (for variables with more than 2 levels)
model<- clmm(as.factor(aggressive.behavior)~family.members+frequency.litter.brand.change+lockdown.type+period+anxiety.related.behaviors+stress.related.behaviors+(1|ID),subset(data,family.members=="one-two"|family.members=="three-four"), link = "probit", threshold = "equidistant")
model<- clmm(as.factor(aggressive.behavior)~family.members+frequency.litter.brand.change+lockdown.type+period+anxiety.related.behaviors+stress.related.behaviors+(1|ID),subset(data,family.members=="one-two"|family.members=="three-four"), link = "probit", threshold = "equidistant")
model<- clmm(as.factor(aggressive.behavior)~family.members+frequency.litter.brand.change+lockdown.type+period+anxiety.related.behaviors+stress.related.behaviors+(1|ID),subset(data,family.members=="three-four"|family.members=="five-more"), link = "probit", threshold = "equidistant")

model<- clmm(as.factor(aggressive.behavior)~family.members+frequency.litter.brand.change+lockdown.type+period+anxiety.related.behaviors+stress.related.behaviors+(1|ID),subset(data,lockdown.type=="strict"|lockdown.type=="medium"), link = "probit", threshold = "equidistant")
model<- clmm(as.factor(aggressive.behavior)~family.members+frequency.litter.brand.change+lockdown.type+period+anxiety.related.behaviors+stress.related.behaviors+(1|ID),subset(data,lockdown.type=="strict"|lockdown.type=="flexible"), link = "probit", threshold = "equidistant")
model<- clmm(as.factor(aggressive.behavior)~family.members+frequency.litter.brand.change+lockdown.type+period+anxiety.related.behaviors+stress.related.behaviors+(1|ID),subset(data,lockdown.type=="flexible"|lockdown.type=="medium"), link = "probit", threshold = "equidistant")


model<- clmm(as.factor(spraying)~family.members+frequency.litter.brand.change+lockdown.type+period+anxiety.related.behaviors+stress.related.behaviors+(1|ID),subset(data,family.members=="one-two"|family.members=="three-four"), link = "probit", threshold = "equidistant")
model<- clmm(as.factor(spraying)~family.members+frequency.litter.brand.change+lockdown.type+period+anxiety.related.behaviors+stress.related.behaviors+(1|ID),subset(data,family.members=="one-two"|family.members=="five-more"), link = "probit", threshold = "equidistant")
model<- clmm(as.factor(spraying)~family.members+frequency.litter.brand.change+lockdown.type+period+anxiety.related.behaviors+stress.related.behaviors+(1|ID),subset(data,family.members=="three-four"|family.members=="five-more"), link = "probit", threshold = "equidistant")

model<- clmm(as.factor(spraying)~family.members+frequency.litter.brand.change+lockdown.type+period+anxiety.related.behaviors+stress.related.behaviors+(1|ID),subset(data,lockdown.type=="strict"|lockdown.type=="medium"), link = "probit", threshold = "equidistant")
model<- clmm(as.factor(spraying)~family.members+frequency.litter.brand.change+lockdown.type+period+anxiety.related.behaviors+stress.related.behaviors+(1|ID),subset(data,lockdown.type=="strict"|lockdown.type=="flexible"), link = "probit", threshold = "equidistant")
model<- clmm(as.factor(spraying)~family.members+frequency.litter.brand.change+lockdown.type+period+anxiety.related.behaviors+stress.related.behaviors+(1|ID),subset(data,lockdown.type=="flexible"|lockdown.type=="medium"), link = "probit", threshold = "equidistant")

####Wald chi-square test for each model
Anova(model, Type="2")
